# Supplementary material for: Interplay of Semicoordination and π-Hole Bonding: The Case of Cocrystals of Group 10 (Ni, Pd, Pt) Dithiocarbonate Complexes with 1,4-Diiodotetrafluorobenzene
Source: Int J Mol Sci. 2026 Apr 20;27(8):3668. doi: 10.3390/ijms27083668 (PMC13115864; doi:10.3390/ijms27083668)
Supplement: Supplementary file 1 [file ijms-27-03668-s001.zip]

Archive with 1 entries (1 files):
- ijms-4239265-supplementary.pdf
